# Supplementary material for: Expression profiles of itch markers during scabies infection in a porcine scabies model
Source: PLoS Negl Trop Dis. 2025 Dec 1;19(12):e0013788. doi: 10.1371/journal.pntd.0013788 (PMC12677767; doi:10.1371/journal.pntd.0013788)
Supplement: S1 Table — (XLSX) [file pntd.0013788.s001.xlsx]

## Sheet: Sheet1
S1 Table : Expression of PAR2 (raw data)
Week Post infection	Number of Positive Cells/mm2 of Skin
	P1L	P1R	P2L	P2R	P3L	P3R
0	864.321	1024.01	816.797	977.339	1398.01	889.293
2	942.212	1944.35	1553.15	2393.18	1722.39	1563.58
4	1133.85	742.493	826.679	1429.96	2686.17	1843.8
8	417.199	213.4	1137.2	505.032	1732.88	479.545
12	991.355	181.815	139.72	97.5987	14.1679	36.6696
20	607.315	471.287	806.828	723.001	863.835	640.604
Legend:
P1-P3	Pig 1, Pig 2 and Pig3
L	Left year
R	Right ear
