# Supplementary material for: Expression profiles of itch markers during scabies infection in a porcine scabies model
Source: PLoS Negl Trop Dis. 2025 Dec 1;19(12):e0013788. doi: 10.1371/journal.pntd.0013788 (PMC12677767; doi:10.1371/journal.pntd.0013788)
Supplement: S2 Table — (XLSX) [file pntd.0013788.s002.xlsx]

## Sheet: Sheet1
S2 Table : Expression of MRGX2 (raw data)
Week Post infection	Number of Positive Cells/mm2 of Skin
	P1L	P1R	P2L	P2R	P3L	P3R
0	164.342	0.828705	5.77867	60.5015	186.34	516.988
2	954.343	1713.82	297.501	1055.23	482.024	1077.15
4	743.057	204.02	103.429	34.0875	2792.86	924.364
8	103.629	683.301	0	410.579	8.15253	226.427
12	1289.02	525.787	451.094	106.148	863.681	5.07285
20	281.737	35.0637	14.558	210.707	2.07842	74.2787
Legend:
P1-P3	Pig 1, Pig 2 and Pig3
L	Left year
R	Right ear
