# Supplementary material for: Expression profiles of itch markers during scabies infection in a porcine scabies model
Source: PLoS Negl Trop Dis. 2025 Dec 1;19(12):e0013788. doi: 10.1371/journal.pntd.0013788 (PMC12677767; doi:10.1371/journal.pntd.0013788)
Supplement: S3 Table — (XLSX) [file pntd.0013788.s003.xlsx]

## Sheet: Sheet1
S3 Table : Expression of β tubulin III (raw data)
Week Post infection	Positive Area of Skin (%)
	P1L	P1R	P2L	P2R	P3L	P3R
0	0.6377	0.0735	0.4123	0.1804	0.7473	0.3244
2	0.6011	0.0244	0.1362	0.1067	0.1017	1.0743
4	0.1839	0.1529	0.0273	0.0129	0.0319	0.1478
8	0.0911	0.0977	0.171	0.3028	0.0363	0.1314
12	0.3886	0.2571	0.0533	0.3763	0.0832	0.397
20	0.1419	0.0608	0.091	0.0505	0.0013	0.1188
Legend:
P1-P3	Pig 1, Pig 2 and Pig3
L	Left year
R	Right ear
