# Supplementary material for: Expression profiles of itch markers during scabies infection in a porcine scabies model
Source: PLoS Negl Trop Dis. 2025 Dec 1;19(12):e0013788. doi: 10.1371/journal.pntd.0013788 (PMC12677767; doi:10.1371/journal.pntd.0013788)
Supplement: S4 Table — (XLSX) [file pntd.0013788.s004.xlsx]

## Sheet: Sheet1
S4 Table : Expression of Periostin (raw data)
Week Post infection	Positive Area of Skin (%)
	P1L	P1R	P2L	P2R	P3L	P3R
0	0.0897	0.0484	0.1857	0.0887	0.306	9.512
2	18.6964	12.048	16.6572	22.1229	34.1378	4.1598
4	10.6923	13.0403	3.7004	14.4041	30.6599	14.4895
8	5.5519	4.7918	0.3589	7.0725	1.8581	6.9544
12	7.3838	2.1079	3.1689	1.8187	6.9835	0.4627
20	0.7507	0.1368	0.1861	1.4392	0.2492	1.0587
Legend:
P1-P3	Pig 1, Pig 2 and Pig3
L	Left year
R	Right ear
