# Supplementary material for: Expression profiles of itch markers during scabies infection in a porcine scabies model
Source: PLoS Negl Trop Dis. 2025 Dec 1;19(12):e0013788. doi: 10.1371/journal.pntd.0013788 (PMC12677767; doi:10.1371/journal.pntd.0013788)
Supplement: S5 Table — (XLSX) [file pntd.0013788.s005.xlsx]

## Sheet: Sheet1
S5 Table: Expression of Histamine (raw data)
Week Post infection	Number of Positive Cells/mm2 of Skin
	P1L	P1R	P2L	P2R	P3L	P3R
0	0	0	0.3889	0.9734	0	0
2	6.886	7.276	23.97	37.23	30.52	3.61
4	28.54	4.626	28.49	99.41	14.06	23.44
8	15.5	6.388	25.88	14.09	12.58	2.16
12	32.69	2.74	30.88	7.686	1.632	1.014
20	1.654	9.69	6.623	3.749	5.666	14.14
Legend:
P1-P3	Pig 1, Pig 2 and Pig3
L	Left year
R	Right ear
