# Supplementary material for: Expression profiles of itch markers during scabies infection in a porcine scabies model
Source: PLoS Negl Trop Dis. 2025 Dec 1;19(12):e0013788. doi: 10.1371/journal.pntd.0013788 (PMC12677767; doi:10.1371/journal.pntd.0013788)
Supplement: S6 Table — (XLSX) [file pntd.0013788.s006.xlsx]

## Sheet: Sheet1
S6 Table : Expression of Tryptase (raw data)
Week Post infection	Number of Positive Cells/mm2 of Skin
	P1L	P1R	P2L	P2R	P3L	P3R
0	0.2686	0	0.7779	2.433	0	1.672
2	0	42.04	13.15	31.42	18.17	2.063
4	20.76	0.514	30.23	24.52	6.251	7.928
8	7.294	1.331	6.471	9.393	30.96	3.12
12	21.5	6.262	52.05	42.91	32.64	21.81
20	18.53	17.69	13.76	10.44	7.859	7.787
Legend:
P1-P3	Pig 1, Pig 2 and Pig3
L	Left year
R	Right ear
