# Supplementary material for: Expression profiles of itch markers during scabies infection in a porcine scabies model
Source: PLoS Negl Trop Dis. 2025 Dec 1;19(12):e0013788. doi: 10.1371/journal.pntd.0013788 (PMC12677767; doi:10.1371/journal.pntd.0013788)
Supplement: S7 Table — (XLSX) [file pntd.0013788.s007.xlsx]

## Sheet: Sheet1
S7 Table : Expression of IL-31 (raw data)
Week Post infection	Number of Positive Cells/mm2 of Skin
	P1L	P1R	P2L	P2R	P3L	P3R
0	1.003	0	0.4318	0	0	0.3944
2	0.7938	0		5.439	6.094	8.204
4	0	0	0	1.758	0	0.6996
8	0	0	0	3.982	0	0.261
12	7.941	4.353	1.273	9.266	4.437	6.573
20	0	0.6853	0	1.2	1.131	0
Legend:
P1-P3	Pig 1, Pig 2 and Pig3
L	Left year
R	Right ear
