# Supplementary material for: Expression profiles of itch markers during scabies infection in a porcine scabies model
Source: PLoS Negl Trop Dis. 2025 Dec 1;19(12):e0013788. doi: 10.1371/journal.pntd.0013788 (PMC12677767; doi:10.1371/journal.pntd.0013788)
Supplement: S8 Table — (XLSX) [file pntd.0013788.s008.xlsx]

## Sheet: Sheet1
S8 Table: Expression of NK-1R (raw data)
Week Post infection	Number of Positive Cells/mm2 of Skin
	P1L	P1R	P2L	P2R	P3L	P3R
0	23.3338	1.18846	1.94451	6.351	148.591	10.848
2	6.74388	18.6167	61.197	9.46953	16.3944	436.098
4	120.254	66.9488	504.744	158.536	916.973	819.752
8	357.375	287.279	3.80643	178.507	17.1628	39.6498
12	342.194	32.8964	5.82104	2.69566	32.2271	115.948
20	8.35765	15.6095	3.05021	24.4188	30.9959	0.828694
Legend:
P1-P3	Pig 1, Pig 2 and Pig3
L	Left year
R	Right ear
