# Supplementary material for: Expression profiles of itch markers during scabies infection in a porcine scabies model
Source: PLoS Negl Trop Dis. 2025 Dec 1;19(12):e0013788. doi: 10.1371/journal.pntd.0013788 (PMC12677767; doi:10.1371/journal.pntd.0013788)
Supplement: S9 Table — (XLSX) [file pntd.0013788.s009.xlsx]

## Sheet: Sheet1
S9 Table : Expression of Substance P (raw data)
Week Post infection	Number of Positive Cells/mm2 of Skin
	P1L	P1R	P2L	P2R	P3L	P3R
0		45.38	20.41	80.39	80.36	67.68
2	61.26	246.12	118.9	56.54	167.99	163.37
4	110.37	38.03	50.33	149.35	49.62	49.2
8	15.63	14.32	4.373	28.36	14.13	10.43
12	94.9	36.64	45.94	75.25	182.47	68.51
20	0.3242	6.489	3.409	7.475	0.5951	7.986
Legend:
P1-P3	Pig 1, Pig 2 and Pig3
L	Left year
R	Right ear
